# Supplementary material for: Loss of SLC27A5 Activates Hepatic Stellate Cells and Promotes Liver Fibrosis via Unconjugated Cholic Acid
Source: Adv Sci (Weinh). 2023 Nov 13;11(2):2304408. doi: 10.1002/advs.202304408 (PMC10787101; doi:10.1002/advs.202304408)
Supplement: Supplementary file 2 — Supporting Information [file ADVS-11-2304408-s002.xlsx]

## Sheet: Figure 1
Figure 1b
		Normal	Cirrhosis			Normal	Cirrhosis
	SLC27A5 immnunostaining score	12	2		Sirius red+ area (%)	0.72	14.52
		12	3			0.43	29.54
		8	8			0.94	21.43
		12	8			0.61	13.68
		8	3			0.89	16.72
		8	2			1.26	20.83
		4	3			0.71	15.64
		12	3			0.53	26.47
		8	4			0.65	19.52
		8	3			0.96	23.18
	Mean	9.2	3.9		Mean	0.77	20.153
	SEM	2.56125	2.11896		SEM	0.232121	4.95435
	P value	<0.0001			P value	<0.0001
Figure 1c
		Relative mRNA Expression								Mean		SEM		P value
		Oil				CCI4				Oil	CCI4	Oil	CCI4
	Runx2	1.1005	0.812	0.9797	1.1492	1.6323	2.1389	2.0899	2.4789	1.01035	2.085	0.130085	0.301257	0.0013
	Hnf4a	0.9405	0.8075	1.3145	1.0038	0.2485	0.6529	0.4307	0.7517	1.01658	0.52095	0.186026	0.195596	0.0191
	Rxra	1.0246	0.9257	1.0827	0.979	0.5425	0.8531	1.0241	0.3777	1.003	0.69935	0.0578142	0.253556	0.0896
	Rest	0.8825	0.8751	1.1128	1.2315	1.7188	1.5448	1.3224	1.8837	1.02548	1.61743	0.152583	0.208263	0.0074
	Nr2c2	1.0131	0.827	1.1248	1.0741	0.7216	0.829	1.1389	1.0023	1.00975	0.92295	0.112679	0.159921	0.4713
	Slc27a5	0.967	1.1425	0.9694	0.9406	0.5331	0.844	0.5505	0.7483	1.00487	0.668975	0.0802573	0.131743	0.0093
Figure 1d
		Normal	Cirrhosis
	RUNX2 immnunostaining score	3	9
		2	12
		2	9
		6	4
		6	4
		6	6
		2	9
		6	6
		3	9
		4	12
	Mean	4	8
	SEM	1.73205	2.75681
	P value	0.0017
Figure 1f
		Relative luciferase activity						Mean		SEM		P value
		Vector			RUNX2			Vector	RUNX2	Vector	RUNX2
	pGL3-basic	0.853018	1.14026	1.00673	1.02732	1.05588	0.825467	1	0.969558	0.11736	0.102553	0.7961
	pGL3-P1	3.7424	3.99569	3.31232	2.61309	2.86086	2.14223	3.68347	2.53873	0.282079	0.298053	0.0169
	pGL3-P2	5.35297	4.73373	4.30499	2.46579	1.80357	1.64836	4.79723	1.97257	0.430186	0.354466	0.002
Figure 1g
		anti-IgG	anti-RUNX2
	% Input	0.04	0.55
		0.07	1.04
		0.07	0.88
	Mean	0.06	0.823333
	SEM	0.0141421	0.204015
	P value	0.0062
Figure 1h
Figure 1i

## Sheet: Figure 2
Figure 2b
	24-month-old mice				24-month-old mice				24-month-old mice
	Serum ALT(U/L)	WT	Slc27a5-/-		Serum AST(U/L)	WT	Slc27a5-/-		Serum ALP(U/L)	WT	Slc27a5-/-
		18	67			56	138			39	75
		45	101			86	157			58	87
		56	128			102	103			80	112
		67	82			90	133			33	91
		29	115			74	82			48	51
	Mean	43	98.6		Mean	81.6	122.6		Mean	51.6	83.2
	SEM	17.72	21.9691		SEM	15.6154	26.6878		SEM	16.5239	20.044
	P value	0.0043			P value	0.0292			P value	0.041
Figure 2d
	12-month-old mice				18-month-old mice				24-month-old mice
	Sirius red+ area (%)	WT	Slc27a5-/-		Sirius red+ area (%)	WT	Slc27a5-/-		Sirius red+ area (%)	WT	Slc27a5-/-
		0.98	1.26			1.56	2.1			1.4	3.38
		1.44	1.82			0.98	1.8			1.2	2.69
		1.27	2.16			1.32	2.5			1.6	2.35
		1.32	1.48			1.26	1.6			0.8	4.21
		1.03	1.94			1.64	2.3			1.7	3.57
	Mean	1.208	1.732		Mean	1.352	2.06		Mean	1.34	3.24
	SEM	0.175431	0.322639		SEM	0.234128	0.32619		SEM	0.32	0.657875
	P value	0.0214			P value	0.0078			P value	0.0008
Figure 2e
		Relative mRNA Expression										Mean		SEM		P value
		24-month-old WT					24-month-old Slc27a5-/-					WT	Slc27a5-/-	WT	Slc27a5-/-
	Acta2	0.9744	0.9448	1.0168	1.0876	1.0481	1.4743	1.5184	1.8629	1.3608	2.0099	1.01434	1.64526	0.0508799	0.247616	0.0011
	Col1a1	0.9042	1.2578	1.012	0.9865	0.933	1.4978	2.1645	2.8314	1.3095	2.2523	1.0187	2.0111	0.125463	0.549604	0.0078
	Col3a1	1.2009	0.8471	0.7705	1.0918	1.2325	1.3508	2.5818	2.9737	1.6741	3.1313	1.02856	2.34234	0.186984	0.708253	0.0071
	Timp1	1.1133	0.7814	0.844	1.1004	1.2929	1.4926	1.478	1.5943	1.5565	2.5214	1.0264	1.72856	0.188332	0.398669	0.0129
	Vim	1.1071	0.7766	1.2411	0.8462	1.1704	1.4305	4.1316	3.1866	3.0504	1.6941	1.02828	2.69864	0.183412	1.00324	0.0113
Figure 2f
		Relative mRNA Expression										Mean		SEM		P value
		24-month-old WT					24-month-old Slc27a5-/-					WT	Slc27a5-/-	WT	Slc27a5-/-
	Tnfa	1.0364	1.0804	1.1005	0.8195	1.0247	1.7779	1.3054	2.1216	1.4398	1.5942	1.0123	1.64778	0.100323	0.28453	0.0029
	Il6	1.1963	0.9581	0.8883	0.7442	1.3945	1.7764	1.28	2.2711	1.3444	1.6822	1.03628	1.67082	0.231192	0.355219	0.0172
	Il1b	0.9413	1.1026	1.0039	1.0225	0.9679	1.3729	1.2925	1.5505	1.5931	1.0738	1.00764	1.37656	0.0551951	0.187557	0.0054
	Ccl2	1.5406	0.8824	0.9755	0.7983	0.956	1.726	2.2746	1.4168	1.4936	1.6644	1.03056	1.71508	0.262537	0.301256	0.009
	Adgre1 (F4/80)	1.1864	0.9523	1.2548	0.7869	0.9343	1.4453	1.1944	1.5853	1.3228	1.2431	1.02294	1.35818	0.17265	0.141769	0.017
Figure 2g
		Relative mRNA Expression										Mean		SEM		P value
		24-month-old WT					24-month-old Slc27a5-/-					WT	Slc27a5-/-	WT	Slc27a5-/-
	Cyp7a1	1.0274	0.9255	0.7327	1.1489	1.26	2.3923	1.7126	2.7209	2.5473	1.4138	1.0189	2.15738	0.182063	0.505078	0.0028
	Cyp7b1	0.713	1.3743	1.438	0.7415	0.9618	0.9544	0.623	0.5495	0.8732	0.7123	1.04572	0.74248	0.307292	0.151278	0.1146
	Cyp8b1	1.1734	0.9629	0.9905	0.9241	0.9704	1.7373	1.7277	2.011	1.2387	1.5664	1.00426	1.65622	0.0872702	0.25296	0.0012
	Cyp27a1	0.642	1.2266	1.2747	1.0914	0.9193	1.8865	1.7198	2.4436	1.9136	2.2817	1.0308	2.04904	0.230259	0.269433	0.0004
	Slc27a2	0.919	0.9987	1.1139	1.1557	0.8483	1.0663	0.7229	1.3855	0.9664	1.1087	1.00712	1.04996	0.115358	0.214595	0.7342
	Baat	0.6873	1.3552	1.4154	0.9329	0.8193	1.4669	1.237	1.4579	1.2165	1.5204	1.04202	1.37974	0.29149	0.126896	0.0663
	Slc27a5	0.7332	1.0526	1.1508	1.1712	0.9668	0.0391	0.0483	0.0525	0.0405	0.0322	1.01492	0.04252	0.158738	0.00714546	<0.0001

## Sheet: Figure 3
Figure 3c
	CCI4 model				CCI4 model				CCI4 model
	Sirius red+ area (%)	WT	Slc27a5-/-		α-SMA+ area (%)	WT	Slc27a5-/-		F4/80+ area (%)	WT	Slc27a5-/-
		2.56	4.78			2.31	5.15			4.8	3.91
		1.98	3.69			2.05	4.32			4.13	8.52
		2.32	3.35			1.97	3.38			3.76	6.81
		2.87	4.21			3.22	3.69			4.53	6.22
		1.64	5.57			2.45	4.17			5.34	7.68
	Mean	2.274	4.32		Mean	2.4	4.142		Mean	4.512	6.628
	SEM	0.430702	0.790443		SEM	0.445062	0.605554		SEM	0.54411	1.56675
	P value	0.0019			P value	0.0017			P value	0.0341
Figure 3d
	CCI4 model				CCI4 model				CCI4 model
	Serum ALT(U/L)	WT	Slc27a5-/-		Serum AST(U/L)	WT	Slc27a5-/-		Serum ALP(U/L)	WT	Slc27a5-/-
		131.5	239.9			298.4	355.4			106.5	124.7
		192.7	245.5			237.1	368.1			94.4	181.8
		178.5	282.4			275.3	325.2			102.8	161.3
		164.7	205.2			266.9	389.9			87.4	150.3
		149.3	235.5			246.5	303.8			91.5	181
	Mean	163.34	241.7		Mean	264.84	348.48		Mean	96.52	159.82
	SEM	21.469	24.6774		SEM	21.6601	30.616		SEM	7.098	21.2506
	P value	0.0014			P value	0.0021			P value	0.0005
Figure 3g
	TAA model				TAA model				TAA model
	Sirius red+ area (%)	WT	Slc27a5-/-		α-SMA+ area (%)	WT	Slc27a5-/-		F4/80+ area (%)	WT	Slc27a5-/-
		1.75	5.05			3.59	4.69			5.67	8.31
		3.28	4.39			4.29	5.28			6.38	7.28
		2.53	4.81			2.93	5.58			6.72	9.64
		2.85	3.69			3.94	5.97			4.28	10.59
		2.96	6.32			2.47	4.24			4.76	11.37
	Mean	2.674	4.852		Mean	3.444	5.152		Mean	5.562	9.438
	SEM	0.520484	0.867142		SEM	0.66271	0.618689		SEM	0.928276	1.48525
	P value	0.0026			P value	0.0055			P value	0.0022
Figure 3h
	TAA model				TAA model				TAA model
	Serum ALT(U/L)	WT	Slc27a5-/-		Serum AST(U/L)	WT	Slc27a5-/-		Serum ALP(U/L)	WT	Slc27a5-/-
		184	291			325	401			84	194
		201	319			268	389			157	152
		160	257			293	372			120	223
		224	223			359	424			139	167
		178	242			306	469			156	201
	Mean	189.4	266.4		Mean	310.2	411		Mean	131.2	187.4
	SEM	21.7035	34.4651		SEM	30.6425	33.5798		SEM	27.1838	25.1603
	P value	0.0054			P value	0.0022			P value	0.0162

## Sheet: Figure 4
Figure 4b
		Relative mRNA Expression						Mean		SEM		P value
		WT mice HSCs			Slc27a5-/- mice HSCs			WT	Slc27a5-/-	WT	Slc27a5-/-
	Acta2	1.00177	1.00554	1.00039	1.99078	2.34026	2.15846	1.00257	2.16316	0.00217618	0.142713	0.0003
	Col1a1	1.00074	1.00007	1.00186	2.79594	2.58471	2.97592	1.00089	2.78552	0.000737682	0.15988	<0.0001
	Col3a1	1.00476	1.00223	1.00194	1.94981	2.14355	2.42279	1.00298	2.17205	0.00126428	0.19414	0.001
	Timp1	1.00023	1.00011	1.00033	1.79005	1.69349	1.60585	1.00022	1.69646	8.73543e-05	0.0752303	0.0002
	Vim	1.00549	1.00665	1.00835	2.07532	1.79834	2.05148	1.00683	1.97505	0.00117618	0.125329	0.0004
Figure 4c
Figure 4f
	Primary HSCs from WT mice were incubated with the supernatant from WT or Slc27a5−/− PMHs for 48 hours.
		Relative mRNA Expression						Mean		SEM		P value
		sup of WT PMHs			sup of Slc27a5-/- PMHs			WT	Slc27a5-/-	WT	Slc27a5-/-
	Acta2	1.00435	1.03108	1.00027	2.1785	3.05879	3.30389	1.0119	2.84706	0.0136646	0.483218	0.0058
	Col1a1	1.002	1.026	1.00167	2.03261	2.82831	2.14822	1.00989	2.33638	0.0113904	0.351035	0.0059
	Col3a1	1.00001	1.02634	1	1.97703	3.35801	2.80612	1.00878	2.71372	0.0124133	0.567559	0.0132
	Timp1	1.00005	1.02416	1.00934	2.92817	3.41107	3.92992	1.01118	3.42305	0.00992979	0.409049	0.0011
	Vim	1.0002	1.00852	1.00038	1.81924	2.71531	2.76265	1.00303	2.4324	0.00387992	0.434	0.0096
Figure 4g
Figure 4j

## Sheet: Figure 5
Figure 5a
	24-month-old mice				24-month-old mice
	Serum CA levels (μM)	WT	Slc27a5-/-		Serum DCA levels (μM)	WT	Slc27a5-/-
		0.3615	0.5833			0.154775	5.0559
		0.03466	9.721			0.03611	7.7097
		0.03387	8.6343			0.06191	8.8918
		0.01694	19.6294			0.085126	6.594
		0.13746	3.4266			0.37726	11.9518
	Mean	0.116886	8.39892		Mean	0.143036	8.04064
	SEM	0.129539	6.53812		SEM	0.123585	2.32949
	P value	0.0351			P value	0.0001
Figure 5b
	24-month-old mice				24-month-old mice
	Liver CA levels (μg/g liver tissue)	WT	Slc27a5-/-		Liver DCA levels (μg/g liver tissue)	WT	Slc27a5-/-
		0.232	18.312			3.52405	7.05823
		0.128	35.528			2.71823	4.18684
		0.191	36.093			0.266582	8.35418
		0.042	72.897			0.00962	5.29671
		0.019	24.325			0.002278	13.5876
	Mean	0.1224	37.431		Mean	1.30415	7.69671
	SEM	0.0823471	18.9766		SEM	1.5083	3.2748
	P value	0.0043			P value	0.0076
Figure 5d
		Relative mRNA Expression						Mean		SEM		P value
		CA 0 μM			CA 50 μM			0 μM	50 μM	0 μM	50 μM
	Acta2	1.0128	1.00279	1.01045	1.93187	2.21914	1.59844	1.00868	1.91648	0.004272	0.253632	0.0072
	Col1a1	1.00893	1.00624	1.00287	2.63293	2.35653	1.95432	1.00601	2.31459	0.00247585	0.278622	0.0027
	Col3a1	1.02505	1.00088	1.01367	1.72508	2.11404	2.45661	1.0132	2.09858	0.00987427	0.298843	0.0068
	Timp1	1.00489	1.00872	1.00209	2.93494	2.63902	1.71713	1.00524	2.43036	0.0027167	0.5186	0.0177
	Vim	1.00059	1.0067	1.02199	1.95432	2.56093	1.82344	1.00976	2.1129	0.00900104	0.321279	0.0083
Figure 5e
Figure 5g
	Clinical samples				Clinical samples
	Serum CA (μM)	Normal	Cirrhosis		Serum DCA (μM)	Normal	Cirrhosis
		2.623	5.462			0.989	1.134
		1.314	3.199			0.542	0.967
		0.79	1.129			0.833	0.718
		0.632	1.145			0.361	0.421
		1.361	5.864			0.939	0.435
		0.431	5.087			0.12	0.275
		0.267	23.221			0.751	1.085
		0.486	2.612			0.619	3.368
		3.564	4.946			3.678	0.201
		0.633	3.816			0.413	1.623
		0.447	4			4.336	0.222
		0.334	2.328			0.688	0.076
		0.286	4.064			0.701	1.567
		1.03	1.917			1.337	0.069
		0.34	22.625			0.515	13.405
		0.48	17.651			7.563	1.528
		0.881	16.037			5.212	0.894
		0.512	16.375			5.171	0.858
	Mean	0.911722	7.85989		Mean	1.93156	1.60256
	SEM	0.848354	7.32713		SEM	2.15256	2.96485
	P value	0.0005			P value	0.7135
Figure 5h
	CA levels in MIHA cells conditioned medium (μM/106 cells)	Parental	SLC27A5-KO
		2.559	3.9
		2.824	4.257
		2.992	4.453
	Mean	2.79167	4.20333
	SEM	0.178244	0.228928
	P value	0.0023
Figure 5i
	CA levels in PMHs conditioned medium (μM/106 cells)	WT	Slc27a5-/-
		0.45	1.586
		0.403	2.099
		0.511	1.398
	Mean	0.454667	1.69433
	SEM	0.0442141	0.296257
	P value	0.0043

## Sheet: Figure 6
Figure 6b
		Relative mRNA Expression						Mean		SEM		P value
		CA 0 μM			CA 50 μM			0 μM	50 μM	0 μM	50 μM
	CYP1B1	1.00028	1.00116	1.00186	1.37554	1.68568	1.35347	1.0011	1.47157	0.000646066	0.151671	0.0118
	EGR3	1.00271	1.00197	1.00527	2.8219	2.90794	1.96337	1.00332	2.56441	0.00141554	0.426444	0.0066
	ESM1	1.00093	1.00004	1.00506	0.720298	0.735433	0.670511	1.00201	0.708747	0.0021866	0.0277342	0.0001
	TNFSF15	1.00053	1.00117	1.00368	0.833161	0.747425	0.705475	1.00179	0.76202	0.00136127	0.0531394	0.0031
	TTC36	1.00096	1.00036	1.00103	1.51572	1.86607	1.39152	1.00078	1.5911	0.000301838	0.20093	0.0142
	TUBA8	1.00089	1.00058	1.00135	1.46071	1.47768	1.94531	1.00094	1.6279	0.000317956	0.224551	0.0168
	CTRB2	1.00097	1.00071	1.00787	1.25701	1.18921	1.04247	1.00318	1.1629	0.00331639	0.0895427	0.0653
	ACSBG1	1.00023	1.00117	1.00346	2.2974	1.60585	1.4012	1.00162	1.76815	0.00135853	0.383447	0.0475
	SNTG1	1.00177	1.00075	1.0021	1.65481	1.85318	2.26054	1.00154	1.92284	0.000574708	0.252146	0.0067
Figure 6c
		Relative mRNA Expression												Mean				SEM				P value
		shCon			shCon + CA			shEGR3#1 + CA			shEGR3#2 + CA			shCon	shCon + CA	shEGR3#1 + CA	shEGR3#2 + CA	shCon	shCon + CA	shEGR3#1 + CA	shEGR3#1 + CA	shCon vs. shCon + CA	shCon + CA vs. shEGR3#1 + CA	shCon + CA vs. shEGR3#2 + CA
	ACTA2	1.00058	1.00086	1.00985	2.06575	1.43065	1.60956	1.1355	0.907519	1.24545	0.844791	0.974905	1.11471	1.00376	1.70199	1.09616	0.978135	0.00430452	0.26739	0.140737	0.110217	0.0106	0.0228	0.0086
	COL1A1	1.00385	1.00609	1.00234	1.63959	1.41749	2.14355	1.21982	1.05946	1.20581	1.16743	1.02811	1.31039	1.00409	1.73354	1.1617	1.16864	0.00154197	0.303767	0.0725161	0.115243	0.0101	0.0361	0.0382
	COL3A1	1.00092	1.00005	1.00936	1.60214	1.37872	1.9141	1.1434	1.20303	1.32562	1.20303	1.19196	1.31039	1.00344	1.63166	1.22402	1.23513	0.00419917	0.219561	0.075856	0.0534137	0.0033	0.0369	0.042
Figure 6d
Figure 6f
		Relative mRNA Expression												Mean				SEM				P value
		shCon			shCon + CA			shEgr3#1 + CA			shEgr3#2 + CA			shCon	shCon + CA	shEgr3#1 + CA	shEgr3#2 + CA	shCon	shCon + CA	shEgr3#1 + CA	shEgr3#1 + CA	shCon vs. shCon + CA	shCon + CA vs. shEgr3#1 + CA	shCon + CA vs. shEgr3#2 + CA
	Acta2	1.02155	1.01313	1.00436	2.19365	1.79005	2.30271	1.43065	1.217	1.75727	1.53687	1.16473	1.66632	1.01301	2.09547	1.46831	1.45598	0.00701623	0.220507	0.222163	0.212612	0.002	0.0427	0.039
	Col1a1	1.01316	1.00094	1.0057	2.25012	1.92297	2.83497	1.32256	1.18372	1.82344	1.22547	1.1019	1.70133	1.0066	2.33602	1.44324	1.3429	0.00502946	0.377246	0.274753	0.258421	0.0047	0.0408	0.0242
	Col3a1	1.00185	1.02082	1.00385	2.04675	1.46747	2.51984	1.18646	1.10445	1.38511	1.17827	1.05458	1.45734	1.00884	2.01135	1.22534	1.23006	0.00851196	0.430357	0.117829	0.168454	0.0127	0.0439	0.0451
Figure 6g

## Sheet: Figure 7
Figure 7c
	CCI4 model
	Sirius red+ area (%)	WT+ AAV-Con	WT+ AAV-Slc27a5	Slc27a5-/-+ AAV-Con	Slc27a5-/-+ AAV-Slc27a5
		4.28	3.22	6.93	6.33
		3.66	2.84	5.88	4.72
		5.37	2.97	6.49	4.88
		3.89	3.68	8.37	5.29
		4.61	2.36	7.16	4.14
	Mean	4.362	3.014	6.966	5.072
	SEM	0.59998	0.434953	0.826574	0.729312
	P value
	WT+AAV-Con vs. WT+AAV-Slc27a5				0.0491
	WT+AAV-Con vs. Slc27a5-/-+AAV-Con				0.0002
	Slc27a5-/-+AAV-Con vs. Slc27a5-/-+AAV-Slc27a5				0.0048
Figure 7d
	CCI4 model
	α-SMA+ area (%)	WT+ AAV-Con	WT+ AAV-Slc27a5	Slc27a5-/-+ AAV-Con	Slc27a5-/-+ AAV-Slc27a5
		4.55	3.41	6.47	5.82
		3.87	2.84	5.42	4.91
		5.36	3.93	6.91	5.26
		6.29	4.18	7.49	5.37
		4.82	3.66	8.51	4.41
	Mean	4.978	3.604	6.96	5.154
	SEM	0.812783	0.460982	1.02933	0.472127
	P value
	WT+AAV-Con vs. WT+AAV-Slc27a5				0.0749
	WT+AAV-Con vs. Slc27a5-/-+AAV-Con				0.0074
	Slc27a5-/-+AAV-Con vs. Slc27a5-/-+AAV-Slc27a5				0.0147
Figure 7e
	CCI4 model
	Hydroxyproline (μg/g liver)	WT+ AAV-Con	WT+ AAV-Slc27a5	Slc27a5-/-+ AAV-Con	Slc27a5-/-+ AAV-Slc27a5
		193.294	132.76	274.006	233.056
		164.807	167.181	240.772	199.228
		171.335	153.531	228.902	208.724
		190.92	129.792	243.145	174.303
		209.911	168.368	254.421	218.22
	Mean	186.053	150.326	248.249	206.706
	SEM	16.2069	16.4322	15.217	19.6818
	P value
	WT+AAV-Con vs. WT+AAV-Slc27a5				0.0399
	WT+AAV-Con vs. Slc27a5-/-+AAV-Con				0.0005
	Slc27a5-/-+AAV-Con vs. Slc27a5-/-+AAV-Slc27a5				0.0153
Figure 7f
	CCI4 model						CCI4 model						CCI4 model
	Serum ALT(U/L)	WT+ AAV-Con	WT+ AAV-Slc27a5	Slc27a5-/-+ AAV-Con	Slc27a5-/-+ AAV-Slc27a5		Serum AST(U/L)	WT+ AAV-Con	WT+ AAV-Slc27a5	Slc27a5-/-+ AAV-Con	Slc27a5-/-+ AAV-Slc27a5		Serum ALP(U/L)	WT+ AAV-Con	WT+ AAV-Slc27a5	Slc27a5-/-+ AAV-Con	Slc27a5-/-+ AAV-Slc27a5
		185	144	259	188			333	236	336	293			89	122	226	148
		239	158	296	162			257	264	359	206			136	108	242	161
		256	135	267	218			226	158	420	285			143	85	221	111
		191	132	315	284			314	195	382	271			93	93	187	137
		188	119	362	164			282	187	467	314			112	72	198	113
	Mean	211.8	137.6	299.8	203.2		Mean	282.4	208	392.8	273.8		Mean	114.6	96	214.8	134
	SEM	29.7012	12.9707	37.0265	45.1947		SEM	38.4323	37.4967	46.3267	36.6464		SEM	21.8778	17.47	19.7929	19.5141
	P value						P value						P value
	WT+AAV-Con vs. WT+AAV-Slc27a5				0.029		WT+AAV-Con vs. WT+AAV-Slc27a5				0.0764		WT+AAV-Con vs. WT+AAV-Slc27a5				0.5561
	WT+AAV-Con vs. Slc27a5-/-+AAV-Con				0.009		WT+AAV-Con vs. Slc27a5-/-+AAV-Con				0.0061		WT+AAV-Con vs. Slc27a5-/-+AAV-Con				<0.0001
	Slc27a5-/-+AAV-Con vs. Slc27a5-/-+AAV-Slc27a5				0.0043		Slc27a5-/-+AAV-Con vs. Slc27a5-/-+AAV-Slc27a5				0.0033		Slc27a5-/-+AAV-Con vs. Slc27a5-/-+AAV-Slc27a5				0.0001
Figure 7g
	CCI4 model
	Serum CA (μM)	WT+ AAV-Con	WT+ AAV-Slc27a5	Slc27a5-/-+ AAV-Con	Slc27a5-/-+ AAV-Slc27a5
		0.32	0.039	107.44	36.446
		0.323	0.125	89.824	32.047
		0.321	0.176	57.567	43.026
		0.336	0.077	25.498	27.372
		0.425	0.068	46.616	35.275
	Mean	0.345	0.097	65.389	34.8332
	SEM	0.0404129	0.0482286	29.5644	5.16431
	P value
	WT+AAV-Con vs. WT+AAV-Slc27a5				>0.9999
	WT+AAV-Con vs. Slc27a5-/-+AAV-Con				<0.0001
	Slc27a5-/-+AAV-Con vs. Slc27a5-/-+AAV-Slc27a5				0.0482
Figure 7h
	CCI4 model
	Liver CA (μg/g liver tissue)	WT+ AAV-Con	WT+ AAV-Slc27a5	Slc27a5-/-+ AAV-Con	Slc27a5-/-+ AAV-Slc27a5
		0.425385	0.218	119.027	97.988
		1.27692	0.349231	111.856	59.1589
		0.551846	0.315846	131.695	54.5697
		0.523231	0.275231	95.8879	55.7321
		0.337385	0.157231	100.311	69.7329
	Mean	0.622954	0.263108	111.755	67.4363
	SEM	0.335637	0.0686879	12.909	16.1848
	P value
	WT+AAV-Con vs. WT+AAV-Slc27a5				>0.9999
	WT+AAV-Con vs. Slc27a5-/-+AAV-Con				<0.0001
	Slc27a5-/-+AAV-Con vs. Slc27a5-/-+AAV-Slc27a5				<0.0001
Figure 7k
	CCI4 model
	Sirius red+ area (%)	WT+ Vehicle	WT+ A2450	Slc27a5-/-+ Vehicle	Slc27a5-/-+ A2450
		3.46	2.44	7.14	4.28
		3.14	2.17	6.92	5.79
		3.31	1.51	6.33	6.44
		4.91	3.05	5.75	5.31
		4.37	2.66	7.86	4.82
	Mean	3.838	2.366	6.8	5.328
	SEM	0.684263	0.51593	0.717914	0.749224
	P value
	WT+Vehicle vs. WT+A2450				0.0318
	WT+Vehicle vs. Slc27a5-/-+A2450				<0.0001
	Slc27a5-/-+Vehicle vs. Slc27a5-/-+A2450				0.0318
Figure 7l
	CCI4 model
	α-SMA+ area (%)	WT+ Vehicle	WT+ A2450	Slc27a5-/-+ Vehicle	Slc27a5-/-+ A2450
		3.67	2.46	7.44	6.34
		4.25	2.24	8.52	6.11
		3.91	3.63	8.94	5.29
		6.18	4.03	6.37	4.33
		5.85	3.88	6.98	4.07
	Mean	4.772	3.248	7.65	5.228
	SEM	1.03677	0.747513	0.954191	0.912763
	P value
	WT+Vehicle vs. WT+A2450				0.129
	WT+Vehicle vs. Slc27a5-/-+A2450				0.0021
	Slc27a5-/-+Vehicle vs. Slc27a5-/-+A2450				0.0089
Figure 7m
	CCI4 model
	Hydroxyproline (μg/g liver)	WT+ Vehicle	WT+ A2450	Slc27a5-/-+ Vehicle	Slc27a5-/-+ A2450
		148.19	129.199	248.487	194.481
		192.7	135.133	231.869	208.724
		181.424	147.596	208.131	184.985
		155.905	157.092	237.804	169.555
		163.027	126.231	225.935	183.205
	Mean	168.249	139.05	230.445	188.19
	SEM	16.4528	11.6211	13.4161	12.9893
	P value
	WT+Vehicle vs. WT+A2450				0.0377
	WT+Vehicle vs. Slc27a5-/-+A2450				0.0377
	Slc27a5-/-+Vehicle vs. Slc27a5-/-+A2450				0.0025
Figure 7n
	CCI4 model						CCI4 model						CCI4 model
	Serum ALT(U/L)	WT+ Vehicle	WT+ A2450	Slc27a5-/-+ Vehicle	Slc27a5-/-+ A2450		Serum AST(U/L)	WT+ Vehicle	WT+ A2450	Slc27a5-/-+ Vehicle	Slc27a5-/-+ A2450		Serum ALP(U/L)	WT+ Vehicle	WT+ A2450	Slc27a5-/-+ Vehicle	Slc27a5-/-+ A2450
		171	103	295	133			163	115	386	262			103	122	184	145
		164	86	238	127			243	178	293	248			121	78	171	124
		181	67	223	142			227	137	325	175			119	110	235	161
		126	132	242	191			264	182	357	222			84	84	198	114
		92	112	206	213			187	99	254	153			90	96	208	131
	Mean	146.8	100	240.8	161.2		Mean	216.8	142.2	323	212		Mean	103.4	98	199.2	135
	SEM	33.1264	22.1901	29.9159	34.3651		SEM	36.8803	33.1626	46.4543	41.8234		SEM	14.8943	16.2481	21.8486	16.456
	P value						P value						P value
	WT+Vehicle vs. WT+A2450				0.1693		WT+Vehicle vs. WT+A2450				0.0753		WT+Vehicle vs. WT+A2450				0.9716
	WT+Vehicle vs. Slc27a5-/-+A2450				0.0023		WT+Vehicle vs. Slc27a5-/-+A2450				0.0083		WT+Vehicle vs. Slc27a5-/-+A2450				<0.0001
	Slc27a5-/-+Vehicle vs. Slc27a5-/-+A2450				0.0091		Slc27a5-/-+Vehicle vs. Slc27a5-/-+A2450				0.0059		Slc27a5-/-+Vehicle vs. Slc27a5-/-+A2450				0.0005
Figure 7o
	CCI4 model
	Serum CA (μM)	WT+ Vehicle	WT+ A2450	Slc27a5-/-+ Vehicle	Slc27a5-/-+ A2450
		6.322	0.137	29.056	9.908
		44.695	0.381	74.178	9.951
		3.334	1.234	59.028	4.808
		0.847	0.349	45.938	6.625
		2.232	1.466	63.097	7.091
	Mean	11.486	0.7134	54.2594	7.6766
	SEM	16.702	0.531591	15.5052	1.99147
	P value
	WT+Vehicle vs. WT+A2450				0.5573
	WT+Vehicle vs. Slc27a5-/-+A2450				0.0004
	Slc27a5-/-+Vehicle vs. Slc27a5-/-+A2450				0.0002
Figure 7p
	CCI4 model
	Liver CA (μg/g liver tissue)	WT+ Vehicle	WT+ A2450	Slc27a5-/-+ Vehicle	Slc27a5-/-+ A2450
		0.109846	0.036308	185.045	36.8092
		4.298	0.006769	78.3412	20.8054
		0.849231	0.013846	181.823	15.0283
		1.65108	0.060615	186.146	32.1294
		0.599077	0.038615	136.441	36.7918
	Mean	1.50145	0.0312306	153.559	28.3128
	SEM	1.48454	0.019206	41.9593	8.8486
	P value
	WT+Vehicle vs. WT+A2450				0.9997
	WT+Vehicle vs. Slc27a5-/-+A2450				<0.0001
	Slc27a5-/-+Vehicle vs. Slc27a5-/-+A2450				<0.0001

## Sheet: Supplemental Figure 1
Supplemental Figure 1b
		Normal	Cirrhosis
	Relative mRNA of SLC27A5	0.7797	0.4336
		1.2184	0.3696
		1.4186	0.5371
		1.1279	0.5556
		0.9367	0.3738
		0.7412	0.2571
		1.119	1.1702
		0.8795	0.4972
		0.7139	0.706
		1.2299	0.4221
		0.972	0.7499
		1.2931	1.1759
		0.6243	0.3387
		1.4926	0.7008
			0.4455
			0.82
			0.3588
			1.4726
			1.2094
			0.7825
	Mean	1.0955	0.80541
	SEM	0.329399	0.361551
	P value	0.0021
Supplemental Figure 1c
Supplemental Figure 1e
Supplemental Figure 1f
		Oil	CCI4
	Relative mRNA of SLC27A5	1.0062	0.7088
		1.121	0.5291
		0.9063	0.7274
		0.8412	0.6838
	Mean	0.968675	0.662275
	SEM	0.105773	0.0784295
	P value	0.0021
Supplemental Figure 1g
		PBS	TAA
	Relative mRNA of SLC27A5	0.9386	0.5956
		0.9764	0.8294
		1.1332	0.58
		0.9666	0.7382
	Mean	1.0037	0.6858
	SEM	0.0760427	0.103316
	P value	0.0051
Supplemental Figure 1i

## Sheet: Supplemental Figure 2
Supplemental Figure 2c
		Normal	Cirrhosis
	Relative mRNA of RUNX2	0.8418	1.0621
		0.7498	1.289
		1.4073	1.7603
		0.9628	1.3765
		0.7249	1.6996
		1.4492	1.404
		1.6811	1.7462
		0.9	0.6994
		0.7526	1.5631
		1.3506	2.0493
		0.881	1.4381
		1.3215	2.4437
		0.8995	0.9052
		0.8103	1.0809
			2.1396
			2.1857
			2.2564
			0.8859
			1.5505
			1.5887
	Mean	0.978075	1.64747
	SEM	0.201051	0.551843
	P value	0.002
Supplemental Figure 2d
Supplemental Figure 2e
Supplemental Figure 2f

## Sheet: Supplemental Figure 3
Supplemental Figure 3c
	12-month-old mice				12-month-old mice				12-month-old mice
	Serum ALT(U/L)	WT	Slc27a5-/-		Serum AST(U/L)	WT	Slc27a5-/-		Serum ALP(U/L)	WT	Slc27a5-/-
		25	58			47	125			31	77
		69	91			73	154			49	56
		54	66			52	113			32	97
		42	73			99	109			42	62
		36	79			81	85			63	53
	Mean	45.2	73.4		Mean	70.4	117.2		Mean	43.4	69
	SEM	15.1446	11.2534		SEM	19.0955	22.5247		SEM	11.8423	16.2604
	P value	0.0174			P value	0.0132			P value	0.0344
Supplemental Figure 3d
		Relative mRNA Expression										Mean		SEM		P value
		12-month-old WT					12-month-old Slc27a5-/-					WT	Slc27a5-/-	WT	Slc27a5-/-
	Tnfa	1.0676	1.1064	1.2559	0.7673	0.9113	1.7145	1.4729	2.0953	1.2858	1.3494	1.0217	1.58358	0.167951	0.294876	0.0107
	Il6	1.0782	0.9246	1.3309	0.8913	0.8616	1.161	1.6566	1.2237	1.4421	1.0212	1.01732	1.30092	0.173647	0.223707	0.0802
	Il1b	0.9082	0.8073	1.1848	1.115	1.0559	1.4478	1.2708	1.8103	1.3785	1.1452	1.01424	1.41052	0.137875	0.224569	0.0169
	Ccl2	0.9951	0.8898	0.908	1.2461	1.0188	1.7209	1.5272	2.3114	1.5053	2.2618	1.01156	1.86532	0.127187	0.352415	0.0019
	Adgre1 (F4/80)	1.0347	0.967	1.3024	0.8768	0.9008	1.7418	1.2588	1.6231	1.2982	1.0816	1.01634	1.4007	0.153247	0.244245	0.0285
Supplemental Figure 3e
	24-month-old mice
		WT	Slc27a5-/-
	Liver / Body weight (%)	5.83791	8.28671
		5.45623	6.68274
		5.80217	7.05057
		5.24049	7.63006
		5.84077	5.59117
	Mean	5.63551	7.04825
	SEM	0.244565	0.908733
	P value	0.017
Supplemental Figure 3f
	24-month-old mice
		WT	Slc27a5-/-
	Serum total bilirubin (μmol/L)	0.1	0.7
		0.2	0.9
		0.1	1.3
		0.4	0.8
		0.3	1.2
	Mean	0.22	0.98
	SEM	0.116619	0.231517
	P value	0.0004
Supplemental Figure 3g
	24-month-old mice
		WT	Slc27a5-/-
	Hydroxyproline (μg/g liver)	49.0801	142.849
		62.73	180.237
		53.8279	154.718
		40.7715	141.662
		74.0059	168.368
	Mean	56.0831	157.567
	SEM	11.4366	14.8885
	P value	<0.0001
Supplemental Figure 3h

[truncated: 6 more sheets: Supplemental Figure 4, Supplemental Figure 5, Supplemental Figure 6, Supplemental Figure 7, Supplemental Figure 8, Supplemental Figure 9]
